# Supplementary material for: Remimazolam-Induced Anaphylaxis After Spinal Anesthesia: A Case Report and Literature Review
Source: J Clin Med. 2026 May 26;15(11):4099. doi: 10.3390/jcm15114099 (PMC13257691; doi:10.3390/jcm15114099)
Supplement: Supplementary file 1 [file jcm-15-04099-s001.zip]

Archive with 1 entries (1 files):
- jcm-4306716-supplementary.pdf
